# Supplementary material for: Targeting ABCC6 in Mesenchymal Stem Cells: Impairment of Mature Adipocyte Lipid Homeostasis
Source: Int J Mol Sci. 2022 Aug 16;23(16):9218. doi: 10.3390/ijms23169218 (PMC9409192; doi:10.3390/ijms23169218)
Supplement: Supplementary file 1 [file ijms-23-09218-s001.zip]

Archive with 1 entries (1 files):
- ijms-1859514-supplementary.pdf
